# Supplementary material for: Evolution of substrate specificity in bacterial AA10 lytic polysaccharide monooxygenases
Source: Biotechnol Biofuels. 2014 Aug 6;7:109. doi: 10.1186/1754-6834-7-109 (PMC4144037; doi:10.1186/1754-6834-7-109)
Supplement: Supplementary file 1 — Additional file 1: Figure S1: Taxonomic diversity of AA10 sequences. AA10 sequences were collected from the CAZy database (608 sequences) and binned into taxonomic categories based on phylum and genus. Three phyla present were Proteobacteria, Firmicutes, and Actinobacteria (central pie chart). Smaller peripheral charts identify the number of sequences within each genus. (ZIP 1 MB) [file 13068_2014_512_MOESM1_ESM.zip]

Archive with 1 entries (1 files):
- Figure_S1_Final_R1.ai
