# Supplementary material for: Evolution of substrate specificity in bacterial AA10 lytic polysaccharide monooxygenases
Source: Biotechnol Biofuels. 2014 Aug 6;7:109. doi: 10.1186/1754-6834-7-109 (PMC4144037; doi:10.1186/1754-6834-7-109)
Supplement: Supplementary file 2 — Additional file 2: Table S1: Sequence alignments used for structural modeling. (XLSX 29 KB) [file 13068_2014_512_MOESM2_ESM.xlsx]

## Sheet: Sheet1
	subclade A
Filename	Organism	Genbank ID	Length	PDB id of Templates	Alignment (The first sequence in the alignment is the sequence submitted for modeling in I-TASSER.)
model1_1	SACTE_3159	SACTE_3159	192	2ben 2bem	HGVAMTPGSRTYLCQLDALSGTGALNPTNPACRDALSQSGANALYNWFAVLDSNAGGRGAGYVPDGSLCSAGDRSPYDFSAYNAARADWPRTHLTSGATLKVQYSNWAAHPGDFRVYLTKPGWAPTSELAWDDLQLVQTVSNPPQQGGAGTNGGHYYWDLALPSGRSGDALMFIQWVRSDSQENFFSCSDIV HGYVESPASRAYQCKLQLNTQCGS--------------------VQAEPQSVEGLKGFPQAGPADGHIASADKS---TFFELDQQTTRWNKLNLKTGP-NSFTWKLTARHTTSWRYFITKPNWDASQPLTRASFDLTPFCQF---NDGGAIPAAQVTHQCNIPADRSGSHVILAVWDIADTANAFYQAIDVN HGYVESPASRAYQ…
model1_2	Streptomyces_sp_WIboni43_00006_6_20	Streptomyces_sp_WIboni43_00006_6_20	193	2ben 3uam 2bem	HGVAMTPGSRTYLCQLDALSGTGALNPTNPACRDALSQSGANALYNWFAVLDSNAGGRGAGYVPDGSLCSAGDRSPYDFSAYNAARADWPRTHLTSGATLKVQYSNWAAHPGDFRVYLTKPGWAPTSELAWDDLQLVQTVSNPPQQGAAGTNGGHYYWDLALPSGRSGDALMFIQWVRSDSQENFFSCSDIVF HGYVESPASRAYQCKLQLNTQCGS--------------------VQAEPQSVEGLKGFPQAGPADGHIASADKS---TFFELDQQTPRWNKLNLKTG-PNSFTWKLTARHSTSWRYFITKPNWDASQPLTRASFDLTPFCQFNDGGAIP---AAQVTHQCNIPADRSGSHVILAVWDIADTANAFYQAIDVNL HGRVITPESRA…
model1_3	Streptomyces_sp_MPBB6-2107b_00030_30_20	Streptomyces_sp_MPBB6-2107b_00030_30_20	193	2ben 3uam 2bem	HGVAMMPGSRTYLCQVDALSGTGALNPTNPACRDALSKSGANALYNWFAVLDSNAGGRGAGYVPDGTLCSAGDRSPYDFSAYNAARADWPKTHLTSGAGIQLQYSNWAAHPGDFRVYVTKPSWSPTSALGWNDLQLVQTVSNPPQQGSPGANGGHYYWDLTLPSGRSGDALMFIQWVRSDSQENFFSCSDIVF HGYVESPASRAYQCKLQLNTQCGS--------------------VQAEPQSVEGLKGFPQAGPADGHIASADKS---TFFELDQQTPRWNKLNLKTGP-NSFTWKLTARHSTSWRYFITKPNWDASQPLTRASFDLTPFCQFNDGGAIP---AAQVTHQCNIPADRSGSHVILAVWDIADTANAFYQAIDVNL HGRVITPESRA…
model1_4	gi|4680329|gb|AAD27623.1|AF126376_1_cellulose_binding_protein_CelS2_Streptomyces_viridosporus	AAD27623.1	193	2ben 3uam 2bem	HGVAMVPGSRTYLCQLDAITGTGALNPTNPACRDALNKSGSSALYNWFAVLDSRAAGRGPGYVPDGTLCSAGDRSPYDFSAYNAARADWPRTHLTSGATVKVQYSNWAAHPGDFRVYLTKPGWSPTSPLGWNDLELIQTVTNPPQQGSPGTNGGHYYWDLKLPSGRSGDRLIFMQWVRSDSQENFFSCSDIVF HGYVESPASRAYQCKLQLNTQCGS------------------VQAEPQSV--EGLKGFPQAGPADGHIASADKS---TFFELDQQTPRWNKLNLKTGP-NSFTWKLTARHTTSWRYFITKPNWDASQPLTRASFDLTPFCQFNDGGAIPA---AQVTHQCNIPADRSGSHVILAVWDIADTANAFYQAIDVNL HGRVITPESRA…
model1_5	Streptomyces_sp_di188_00273_273_11	Streptomyces_sp_di188_00273_273_11	193	2ben 3uam 2bem	HGVAMMPGSRTYLCQLDALTGTGALDPTNPACAAALDQSGATALYNWFAVLDSQAGGRGPGYVPDGTLCSAGDRSPYDFSAYNAARSDWPRTHLTSGSTIKVQYSNWAAHPGDFRVYLTKPGWSPASQLKWNDLELIQTVTDPPQQGSPGTNGGHYYWNLNLPSGRSGDALIFMQWVRSDSQENFFSCSDVVF HGYVESPASRAYQCKLQLNTQCGSV--------------------QAEPQSVEGLKGFPQAGPADGHIASADKS---TFFELDQQTPRWNKLNLKTGP-NSFTWKLTARHTTSWRYFITKPNWDASQPLTRASFDLTPFCQFNDGGAIPA---AQVTHQCNIPADRSGSHVILAVWDIADTANAFYQAIDVNL HGRVITPESRA…
model1_6	gi|6468440|emb|CAB61600.1|_putative_secreted_cellulose_binding_protein_Streptomyces_coelicolor_A32	CAB61600.1	193	2ben 2xwx 2bem 3uam	HGVAMMPGSRTYLCQLDAKTGTGALDPTNPACQAALDQSGATALYNWFAVLDSNAGGRGAGYVPDGTLCSAGDRSPYDFSAYNAARSDWPRTHLTSGATIPVEYSNWAAHPGDFRVYLTKPGWSPTSELGWDDLELIQTVTNPPQQGSPGTDGGHYYWDLALPSGRSGDALIFMQWVRSDSQENFFSCSDVVF HGYVESPASRAYQCKLQLNTQCGS--------------------VQAEPQSVEGLKGFPQAGPADGHIASADKS---TFFELDQQTPRWNKLNLKTGP-NSFTWKLTARHTTSWRYFITKPNWDASQPLTRASFDLTPFCQFNDGGAIPA---AQVTHQCNIPADRSGSHVILAVWDIADTANAFYQAIDVNL HGYVSAAEGRV…
model1_7	gi|320012861|gb|ADW07711.1|_chitin-binding_domain_3_protein_Streptomyces_flavogriseus_ATCC_33331	ADW07711.1	193	2ben 2xwx 2bem 3uam	HGVTMTPGSRTYLCWLDAKTSTGSLDPTNPACKAALSESGSNALYNWFAVLDSNAGGRGAGYVPDGKLCSAGDRSPYNFTGYNAARSDWPRTHLTAGRTIQVKHSNWAAHPGSFRVYLSKPGYSPSTELGWDDLELIETVTNPPQTGSPGTDGGHYYWNLDLPSGRSGDAVMFIQWVRSDSQENFFSCSDVVF HGYVESPASRAYQCKLQLNTQCGS--------------------VQAEPQSVEGLKGFPQAGPADGHIASADK---STFFELDQQTPRWNKLNLKTGP-NSFTWKLTARHTTSWRYFITKPNWDASQPLTRASFDLTPFCQFNDGGAIPA---AQVTHQCNIPADRSGSHVILAVWDIADTANAFYQAIDVNL HGYVSAAEGRV…
model1_8	Streptomyces_sp_FF-WI-DCON_00330_330_6	Streptomyces_sp_FF-WI-DCON_00330_330_6	193	2ben 2xwx 2bem 3uam	HGVAMFPGSRTYLCYKDAITSSGAVDPTNPACAAAIAQSGSSSLYNWFAVLDSNAGGKGQGYVPDGTICSAGNKSPYDFSGYNLARDDWPKTHLTSGSTIQLQYSNWAQHPGDFRVYFTKQGWSPTTPLAWSDLQLASTVTNPPASGSPGTDGGHYYWNQALPSGRSGNALMFIQWVRSDSNENFFSCSDIVF HGYVESPASRAYQCKLQLNTQCGS--------------------VQAEPQSVEGLKGFPQAGPADGHIASADK---STFFELDQQPTRWNKLNLKTGP-NSFTWKLTARHTTSWRYFITKPNWDASQPLTRASFDLTPFCQFNDGGAIPA---AQVTHQCNIPADRSGSHVILAVWDIADTANAFYQAIDVNL HGYVSAAEGRV…
model1_9	Streptomyces_sp_Bolbitus983_00038_38_28	Streptomyces_sp_Bolbitus983_00038_38_28	192	2ben 2xwx 2bem 3uam	HGVSIMPGSRTNLCYKDLLQNSSTQMPSNPACADAVRQTGTTPLYNWFAVLDSNAGGRGAGYVPDGKLCSAGDRSPYDFSAYNAVRTDWPKTHLTSGATIQLKYSNWAAHPGKFEVYLTKSGWNPNQALAWGDLDHLQTVTDPPQNGGVGTNEGHYYWNLPLPQRSGQHMLFIQWIRSDSQENFFSCSDVVF HGYVESPASRAYQCKLQL----------NTQCGSVQAEPQS----------VEGLKGFPQAGPADGHIASADKSTFFELD--QQTPTRWNKLNLKTGP-NSFTWKLTARHSTSWRYFITKPNWDASQPLTRASFDLTPFCQ---FNDGGAIPAAQVTHQCNIPDRSGSHVILAVWDIADTANAFYQAIDVNL HGYVSAAEGRVTL…
model1_10	gi|269305935|gb|ACZ31485.1|_chitin-binding_domain_3_protein_Xylanimonas_cellulosilytica_DSM_15894	ACZ31485.1	192	2ben 2xwx 2bem 3uam	HGAEVFPGSRQYLCWVDGQSASGALDPSNPACASALAVSGSGAYYNWFGNLDSNGAGRTEGYIPDGTICSGGDRGPYDFSAFNAPRTDWPTTHLTAGATYEFQHNNWAQHPGRFDVYVTRAGFDPTKPLGWSDLELIDSVTNPPDTGGPGSDNYYYWDVTLPADRTGRHIVFTHWVRSDSTENFYSCSDVAF HGYVESPASRAYQCKLQLNTQCGS--------------------VQAEPQSVEGLKGFPQAGPADGHIASADKS---TFFELDQQTPRWNKLNLKTG-PNSFTWKLTARHTTSWRYFITKPNWDASQPLTRASFDLTPFCQF--NDGGAIPAAQVTHQCNIPADRSGSHVILAVWDIADTANAFYQAIDVNL HGYVSAAEGRVTL…
model1_11	gi|320007839|gb|ADW02689.1|_chitin-binding_domain_3_protein_Streptomyces_flavogriseus_ATCC_33331	ADW02689.1	193	2ben 2xwx 2bem 3uam	HGTPMKPASRTFLCWQDGLTATGEIKPVNPACKSAAQQSGTTPFYNWFSVLRSDGAGRTRGFVPDGELCSGGNTNFTGFNKPSADWPVTHLTEGATIDFSYNAWAAHPGWFYVYVTKDGYDPTKALTWADMEASPFLSIDHPALNGSPGTVEADYRWTGALPEGKDGRHVIYMVWQRSDSQETFYSCSDVVF HGYVESPASRAYQCKLQLNTQCGSV--------------------QAEPQSVEGLKGFPQAGPADGHIASADKSTFFELDQQTPTRWNKLNLKTGPNSFTWKLTARHSTSWRYFITKPNWDASQPLTRASFDLTPFCQFN-----DGGAIPAAQVTHQCNIPADRSGSHVILAVWDIADTANAFYQAIDVNL HGYVSAAEGRVTL…
model1_12	gi|296091810|gb|ADG87762.1|_chitin-binding_domain_3_protein_Thermobispora_bispora_DSM_43833	ADG87762.1	194	2ben 2xwx 2bem 3uam	HGAMMMPGSRTYLCWKDGLTPQGNIVPNNPACAAAVAQSGTNALYNWFAVLRSDGAGRTRGYIPDGKLCSADAKVYDFSGFDLARDDWPVTHLTAGATIQIRYNMWAHHPGTFRLYVTKDSWDPNRPLSWDDLEPTPFSEVTDPPSVGSPGNEDAYYYWNAKLPENKSGRHIIYSIWQRSDSQETFYNCSDVVF HGYVESPASRAYQCKLQLNTQCGS--------------------VQAEPQSVEGLKGFPQAGPADGHIASADK--STFFELDQQPTRWNKLNLKTGP-NSFTWKLTARHTTSWRYFITKPNWDASQPLTRASFDLTPFCQF-----NDGGAIPAAQVTHQCNIPADRSGSHVILAVWDIADTANAFYQAIDVNL HGYVSAAEG…
model1_13	gi|71915798|gb|AAZ55700.1|_cellulose-binding_family_II_bacterial_typeFibronectin_type_III_Thermobifida_fusca_YX	AAZ55700.1	191	2ben 2xwx 2bem 3uam	HGAMTYPPTRSYICYVNGIEGGQGGNIAPTNPACQNLLAENGNYPFYNWFGNLISDAGGRHREIIPDGQLCGPHPQFSGLNLVSEHWPTTTLVAGSTITFQYNAWAPHPGTWYLYVTKDGWDPNSPLGWDDLEPVPFHTVTDPPIRPGGPEGPEYYWDATLPNKSGRHIIYSIWQRSDSPEAFYDCTDVVF HGYVESPASRAYQCKLQLNTQ----------------------CGSVQAEPQSVEGLKGFPQAGPADGHIASADSTFFELDQQTTRWNKLNLKTG-PNSFTWKLTARHSTSWRYFITKPNWDASQPLTRASFDLTPFCQFNDGGAIP----AAQVTHQCNIPDRSGSHVILAVWDIADTANAFYQAIDVNL HGYVSAAEGRVTLCK…
model1_14	gi|255920259|gb|ACU35770.1|_chitin-binding_domain_3_protein_Actinosynnema_mirum_DSM_43827	ACU35770.1	185	2ben 2xwx 2bem 3uam	HGSMTYPGSRTYHCYEDGRANGNGDLNPANPACAAAVALGGKQPLWDWFGNLISQAAGKHREIIADGDLCGPTAKYDAYNLPRADWPSTTLRAGAPITFRYNAWAPHPGTWDQYVTKDGFDVTKPLKWSDLEPAPFDSVLNPPLANGEYAWNATLPNKTGRHVIYSIWQRTDSPEAFYSCSDVVF HGYVESPASRAYQCKLQLNTQ-----------CGSV----------QAEPQSVEGLKGFPQAGPADGHIASADSTFFELDQQTPRWNKLNLKTG-PNSFTWKLTARHSTSWRYFITKPNWDASQPLTRASFDLTPFCQFNDGAIPAAQVTHQCNIPDRSGSHVILAVWDIADTANAFYQAIDVNL HGYVSAAEGRVTLCKFAANG-----TG…
model1_15	gi|5531444|emb|CAB50949.1|_putative_secreted_cellulose-binding_protein_Streptomyces_coelicolor_A32	CAB50949.1	180	2ben 2xwx 2bem	HGSMGDPVSRVSQCHAEGPENPKSAACRAAVAAGGTQALYDWNGIRIGNAAGKHQELIPDGRLCSANDPAFKGLDLARADWPATGVSSGSYTFKYRVTAPHKGTFKVYLTKPGYDPSKPLGWGDLDLSAPVATSTDPVASGGFYTFSGTLPERSGKHLLYAVWQRSDSPEAFYSCSDVTF HGYVESPASRAYQCKLQLNTQ-----CGSV----------QAEPQSVEGLKGFPQAGPADGHIASADKSTFFELDQQTPRWNKLNLKTGPNSFTWKLTARHSTTWRYFITKPNWDASQPLTRASFDLTPFCQFNDGGAIPAAQVTHQCNIPDRSGSHVILAVWDIADTANAFYQAIDVNL HGYVSAAEGRVTLCKFAANGGEKNTHCGA--------…
model1_16	gi|29605814|dbj|BAC69879.1|_putative_chitin-binding_protein_Streptomyces_avermitilis_MA-4680	BAC69879.1	180	2ben 2xwx 2bem	HGAPTDPVSRVVACSPEGGGRARTAACTAAIAANGSPFTAWDNLRVAGVNGRDRQLIPDGKLCSGGLPAYKGLDLTRSDWPSTRLTPGASLTMKYSSTIPHTGTFKLYLTKQGYDPTKPLTWSDLPAQPFAQLKDPALAGGAYRLGAKLPADRTGRHVLFTIWQNTSTTDTYYSCSDVVF HGYVESPASRAYQCKLQLNTQ-----CGSV---------QAEPQSVEGLKGFPQAGPADGHIASADKSTFFELDQQTPRWNKLNLKTG-PNSFTWKLTARHTTSWRYFITKPNWDASQPLTRASFDLTPFCQFNDGAIPAAQVTHQCNIPADRSGSHVILAVWDIADTANAFYQAIDVNL HGYVSAAEGRVTLCKFAANGGEKNTHCGA--------…
model1_17	SACTE_1161	SACTE_1161	179	2ben 2xwx 2bem	HGSLSDPVSRVSACFAEGPESPRSAACQAAVAAGGTQALYDWNGVNIANAAGKHRELIPDGKLCSAGNDKFKGLDLPRADWPSTPMEAGGHTFRFRATAPHKGTFELYLTKAGYDPAQPLKWSDLQEKPFATATDPSLEDGSYVFDGTVPEATGRQLVYTVWQRSDSPEAFYACSDVVF HGYVESPASRAYQCKLQL-----NTQCGSV----------QAEPQSVEGLKGFPQAGPADGHIASADKSTFFELDQQTPRWNKLNLKTGPNSFTWKLTARHSTTWRYFITKPNWDASQPLTRASFDLTPFCQFNDGAIPAAQVTHQCNIPDRSGSHVILAVWDIADTANAFYQAIDVNL HGYVSAAEGRVTLCKFAANGGEKNTHCGA----------…
model1_18	Streptomyces_sp_Igact1_00374_374_5	Streptomyces_sp_Igact1_00374_374_5	179	2ben 2xwx 2bem	HGTMTDPVSRVSACYAEGPESPSSDACKAAVAASGAQAFYDWNEVNLPDVAGRHREVVPDGKLCSAGREKYQGLDLPRADWPSSPLSAGKHTFRYRATAPHAGTIELYLTKEGYDPAKPLNWSDLEEKPFATAEQPQATGGEYVFEGTVPERTGRHLVYSVWQRSDSPEAFYTCSDVVF HGYVESPASRAYQCKLQLNT-------------QCGSVQAEPQSVEGLK--GFPQAGPADGHIASADKSTFFELDQQTPRWNKLNLKTGPNSFTWKLTARHSTTWRYFITKPNWDASQPLTRASFDLTPFCQFNDGAIPAAQVTHQCNIPDRSGSHVILAVWDIADTANAFYQAIDVNL HGYVSAAEGRVTLCKFAANGGEKNTHCG--------AIQ…
model1_19	Streptomyces_sp_PR090114-A7-1-8Bv_00026_26_48	Streptomyces_sp_PR090114-A7-1-8Bv_00026_26_48	180	2ben 2xwx 2bem	HGSVFGPVSRVSACFAEGPETPRSQVCKDLVSDSGTQPLYDWNEVNIANADGRHQEIIPDGKLCSANRAKYRALDWARTDWPATAVAAGSYDFRVRVTAAHLGTMTMYITKQGFDPTKPLKWSDLDPTPVGTYPTPRASDNGYYNFTGSLPARTGRHIVYKVWQRHDSPEAFYGCSDVVF HGYVESPASRAYQCKLQLNTQCGS---------------VQAEPQSVEGLKGFPQAGPADGHIASADKSTFFELDQQTPRWNKLNLKTGPNSFTWKLTARHSTSWRYFITKPNWDASQPLTRASFDLTPFCQFNDGGAIPAAQVTHQCNIPDRSGSHVILAVWDIADTANAFYQAIDVNL HGYVSAAEGRVTLCKFAANGGEKNTHCGA--------…
model1_20	Streptomyces_sp_Dv14_00388_388_4	Streptomyces_sp_Dv14_00388_388_4	180	2ben 2xwx 2bem	HGALSAPVSRISGCYAEGPENPKSQVCKDLVADSGTQPLYDWNEVNIANANGQSRTIIPDGHLCSANRDKYRALDWARTDWPATAVAAGSTTVTFRVTAPHKGTMTLYITNQGYDPTKPLKWSDLATTPIATYTTAASAPSGYYTFPANLPARTGRQLIYQVWQRSDSPEAFYGCADVVF HGYVESPASRAYQCKLQL-----NTQCGSV----------QAEPQSVEGLKGFPQAGPADGHIASADKSTFFELDQQTPRWNKLNLKTGPNSFTWKLTARHSTTWRYFITKPNWDASQPLTRASFDLTPFCQFNDGGAIPAAQVTHQCNIPDRSGSHVILAVWDIADTANAFYQAIDVNL HGYVSAAEGRVTLCKFAANGGEKNTHCGA--------…
	subclade B
Filename	Organism	Genbank ID	Length	PDB id of Templates	Alignment (The first sequence in the alignment is the sequence submitted for modeling in I-TASSER.)
model1_24	gi|6434713|emb|CAB61160.1|_putative_secreted_cellulose-binding_protein_Streptomyces_coelicolor_A32	CAB61160.1	185	2ben 2xwx 2bem	HGSVVDPASRNYGCWERWGDDFQNPAMADEDPMCWQAWQDDPNAMWNWNGLYRNGSAGDFEAVVPDGQLCSGGRTESGRYNSLDAVGPWQTTDVTDDFTVKLHDQASHGADYFLVYVTKQGFDPATQALTWGELQQVARTGSYGPSQNYEIPVSTSGLTGRHVVYTIWQASHMDQTYFLCSDVDF HGYVESPASRAYQCKLQLNTQ------------CGSV---------QAEPQSVEGLKGFPQAGPADGHIASADKSTFFELDQQ-TPTRWNKLNLKTGNSFTWKLTARHSTTSWRYFITKPNWDA-SQPLTRASFDLTPFCGGAIPAAQVTHQCNIPDRSGSHVILAVWDIADTANAFYQAIDVNL HGYVSAAEGRVTLCKFAANG------T…
model1_25	SACTE_6428	SACTE_6428	185	2ben 2xwx 2bem	HGSVVDPASRNYGCWLRWGSDFQNPAMAQEDPMCWQAWQADPNAMWNWNGLYRNESAGNFPAVIPDGQLCSGGRTEGGRYNALDTVGAWQATDITDDFTVRLEDQASHGADYFRVYVTEQGFDPTAQPLTWGALDLVAETGRYGPSTSYEIPVSTSGYTGRHVVYTIWQASHMDQTYFLCSDVNF HGYVESPASRAYQCKLQLNTQCGS-------------VQAEPQSVEGLKGFPQ--------AGPADGHIASADKSTFFELDQ-QTPTRWNKLNLKTGNSFTWKLTARHSTTSWRYFITKPNWDAS-QPLTRASFDLTPFCGGAIPAAQVTHQCNIPDRSGSHVILAVWDIADTANAFYQAIDVNL HGYVSAAEGRVTLCKFAANG------T…
model1_26	Streptomyces_sp_WIboni43_00038_38_34	Streptomyces_sp_WIboni43_00038_38_34	185	2ben 2xwx 2bem 3uam	HGSVVDPASRNYGCWLRWGSDFQNPAMAQEDPMCWQAWQADPNAMWNWNGLYRNESAGNLPAVIPDGQLCSGGRTEGGRYNALDTVGAWQATDITDDFTVRLEDQASHGADYFRVYVTEQGFDPTAQPLTWGALDLVAETGRYGPSTSYEIPVSTSGYTGRHVVYTIWQASHMDQTYFLCSDVNF HGYVESPASRAYQCKLQLNTQCGS-------------VQAEPQSVEGLKGF--------PQAGPADGHIASADKSTFFELDQQ-TPTRWNKLNLKTGNSFTWKLTARHSTTSWRYFITKPNWDAS-QPLTRASFDLTPFCGGAIPAAQVTHQCNIPDRSGSHVILAVWDIADTANAFYQAIDVNL HGYVSAAEGRVTLCKFAANG------T…
model1_27	gi|320006866|gb|ADW01716.1|_chitin-binding_domain_3_protein_Streptomyces_flavogriseus_ATCC_33331	ADW01716.1	185	2ben 2xwx 2bem	HGSVVDPASRNYGCWLRWGDDFQNPAMEQEDPMCWQAWQADPNAMWNWNGLYRNGSGGDFPAAVPDGQLCSGGRTESGRYDSLDSVGAWKTTDITDDFTVKLYDQASHGADYFQVYVTRQGFDPAAEALTWSDLQLVAETGRYAPSQNYEIPVTTSGLSGRHVVYTIWQASHMDQTYFLCSDVNF HGYVESPASRAYQCKLQLNTQCGS-------------VQAEPQSVEGLKGF--------PQAGPADGHIASADKSTFFELDQQ-TPTRWNKLNLKTGNSFTWKLTARHSTTSWRYFITKPNWDA-SQPLTRASFDLTPFCGGAIPAAQVTHQCNIPDRSGSHVILAVWDIADTANAFYQAIDVNL HGYVSAAEGRVTLCKFAANG------T…
model1_28	gi|297157239|gb|ADI06951.1|_secreted_cellulose-binding_protein_Streptomyces_bingchenggensis_BCW-1	ADI06951.1	185	2ben 2xwx 2bem	HGSVIDPASRNYGCWLRWADDFQNPEMAQKDPMCWQAWQDNPNAMWNWNGLYRNGSAGNFPAVVPDGQLCSGGHTEGNRYNSLDTVGAWQTTNISNKFTVKLYDQASHGADYFLVYVSRQGYDPTTQPLKWSNLQQVAKTGKYAPSQNYSIDVNTSGYTGRHVVYTIWQASHMDQTYFLCSDVNF HGYVESPASRAYQCKLQLNTQCGS-------------VQAEPQSVEGLKGF--------PQAGPADGHIASADKSTFFELDQ-QTPTRWNKLNLKTGNSFTWKLTARHSTTSWRYFITKPNWDA-SQPLTRASFDLTPFCGGAIPAAQVTHQCNIPDRSGSHVILAVWDIADTANAFYQAIDVNL HGYVSAAEGRVTLCKFAANG------T…
model1_29	Streptomyces_sp_di188_00351_351_7	Streptomyces_sp_di188_00351_351_7	182	2ben 2xwx 2bem	HGSVVGPASRAYHCWEAWGSDHMNPAMAQEDTMCWQAYQANPNTMWNWMSMLQDGLGGQFEARIPNGKLCSNNHPNFESLNNPGPWKTTPVDDNFTVHLYDQASHGADYFKVYVSKQGFDPTTEALGWDDLDFITQTGRFAPANDITFPVQTSGYSGHHIVFTIWQASHMDQAYLMCSDVDF HGYVESPASRAYQCKLQLNTQ------------CGSV---------QAEPQSVEGLKGFPQAGPADGHIASADKSTFFELDQQTPWNKLNLKTGNSFTWKLTARHSTTSWRYFITKPNWDA-SQPLTRASFDLTPFCGGAIPAAQVTHQCNIPDRSGSHVILAVWDIADTANAFYQAIDVNL HGYVSAAEGRVTLCKFAANG------TGEKNTH…
model1_30	gi|71915404|gb|AAZ55306.1|_putative_secreted_cellulose-binding_protein_Thermobifida_fusca_YX	AAZ55306.1	185	2ben 2xwx 2bem	HGSVINPATRNYGCWLRWGHDHLNPNMQYEDPMCWQAWQDNPNAMWNWNGLYRDWVGGNHRAALPDGQLCSGGLTEGGRYRSMDAVGPWKTTDVNNTFTIHLYDQASHGADYFLVYVTKQGFDPTTQPLTWDSLELVHQTGSYPPAQNIQFTVHAPNRSGRHVVFTIWKASHMDQTYYLCSDVNF HGYVESPASRAYQCKLQL---NTQCGSVQAEPQSVEG------------------LKGFPQAGPADGHIASADKSTFFELDQQTPT-RWNKLNLKGPNSFTWKLTARHSTTSWRYFITKPNWDA-SQPLTRASFDLTPFCGGAIPAAQVTHQCNIPDRSGSHVILAVWDIADTANAFYQAIDVNL HGYVSAAEGRVTLCKFAANG------T…
model1_31	gi|296019855|gb|ADG73091.1|_chitin-binding_domain_3_protein_Cellulomonas_flavigena_DSM_20109	ADG73091.1	186	2ben 2xwx 2bem	HGSVTDPPSRNYGCWEREGGTHMDPAMAQRDPMCWQAFQANPNTMWNWNGNFREGVGGRHEQVIPDDQLCSAGKTQNGLYASLDTPGPWIMKTVPHNFTLTLTDGAMHGADYMRIYVSKAGYDPTTDPLGWDDIELIKETGRYGTTGLYQADVSIPSNRTGRAVLFTIWQASHLDQPYYICSDINI HGYVESPASRAYQCKLQL---NTQCGSVQAEP------------------QSVEGLKGFPQAGPADGHIASADKSTFFELDQQTPTRWNKLNLKTGPNSFTWKLTARHSTTSWRYFITKPNWDAS-QPLTRASFDLTPFCGGAIPAAQVTHQCNIPADRSGSHVILAVWDIADTANAFYQAIDVNL HGYVSAAEGRVTLCKFAANG-----…
model1_32	gi|190686314|gb|ACE83992.1|_carbohydrate_binding_protein_putative_cpb33A_Cellvibrio_japonicus_Ueda107	ACE83992.1	179	2ben 2xwx 2bem	HGYVSSPKSRVIQCKENGIENPTHPACIAAKAAGNGGLYTPQEVAVGGVRDNHDYYIPDGRLCSANRANLFGMDLARNDWPATSVTPGAREFVWTNTAAHKTKYFRYYITPQGYDHSQPLRWSDLQLIHDSGPADQEWVSTHNVILPYRTGRHIIYSIWQRDWDRDAAEGFYQCIDVDF HGYVESPASRAYQCKLQLNTQ-----C-------GSVQAEPQSV--EGLKGFPQAGPADGHIASADKSTFFELDQQTTRWNKLNLKTGPNSFTWKLTARHSTTSWRYFITKPNWDASQPLTRASFDLTPFDGGAIPAAQVTHQCNIPDRSGSHVILAVWDI---ADTANAFYQAIDVNL HGYVSAAEGRVTLCKFAANTGEKNTHCGA-------IQY…
	subclade C
Filename	Organism	Genbank ID	Length	PDB id of Templates	Alignment (The first sequence in the alignment is the sequence submitted for modeling in I-TASSER.)
model1_40	gi|296020169|gb|ADG73405.1|_chitin-binding_domain_3_protein_Cellulomonas_flavigena_DSM_20109	ADG73405.1	139	2ben 2xwx 2bem	HGWISDPPSRQDLCYTGAVSNCGPVMYEPWSVEAKKGSMQCSGGGRFTELDNESRSWPRQNLKTNQVFTWDIVANHSTSTWEYFVDGRLHTTIDDKGALPPNRFTHTINNLPEGNHKIFVRWNIADTVNAFYQCIDAYI HGYVESPASRAYQCKLQLNTQCGSVQAEPQSVEGADGHIASADKSTFFELDQQTPRWNKLNLKTGNSFTWKLTARHSTTSWRYFITKPPFCQFNDGGAIPAAQVTHQCPADRSGSHVILAVWDIADTANAFYQAIDVNL HGYVSAAEGRVTLCKFAKNTHCGAIQYEPQSVEGRDGKIASAESALAAALDEQTARWVKRPIQAGQTFEWTFTANHVTKDWKYYITKPNWLSRDAFDLNPFKRVSHEVPE-REGYQVIL…
model1_41	gi|270505037|gb|ACZ83315.1|_chitin-binding_protein_Streptosporangium_roseum_DSM_43021	ACZ83315.1	141	2ben 2xwx 2bem	HGYITSPPSRQALCAQGKVANCGQIIWEPASVEGPKGQRNCSGGDARWAPLDDDSKAWPVTNVGDSVTFNWRIEARHATSTWEYFVGGTRIAVFDDRGKLPGATVSHAVNLGGRTGRLKVLAIWNIADTAMAFYNCVDVKV HGYVESPASRAYQCKLQLNTQCGSVQAEPQSVEGPADGHIASADKSTFFELDQQTTRWNKLNLKTPNSFTWKLTARHSTTSWRYFITKPPFCQFNDGGAIPAAQVTHQCNIPDRSGSHVILAVWDIADTANAFYQAIDVNL HGYVSAAEGRVTLCKFAKNTHCGAIQYEPQSVEGPRDGKIASAESALAAALDEQTARWVKRPIQGPQTFEWTFTANHVTKDWKYYITKPNFCVVEGNMVQPPKRVSHECIVPERE…
model1_42	Streptomyces_sp_MPBB6-2107b_00215_215_32	Streptomyces_sp_MPBB6-2107b_00215_215_32	140	2ben 2xwx 2bem	HGYVSTPPSRQAQCAAGTVDCGSIKYEPQSVEGPKGLRSCSGGNAGFAELDDDSKNWKATPVSSSTTFTWNLTARHATSTWQYFVGGQTVAEFNDNGAQPGATVTHQVNFGGLTGRQKVLAVWNIADTPNAFYACIDVQI HGYVESPASRAYQCKLQNTQCGSVQAEPQSVEGLKGFPIASADKSTFFELDQQTPRWNKLNLKTGNSFTWKLTARHSTTSWRYFITKPNWDTRASFGAIPAAQVTHQCNIPDRSGSHVILAVWDIADTANAFYQAIDVNL HGYVSAAEGRVTLCKFANTHCGAIQYEPQSVEGPDGFKIASAESALAAALDEQTARWVKRPIQAGQTFEWTFTANHVTKDWKYYITKPNWNPRDAFDLNPPKRVSHECIVPEREGYQ…
model1_43	gi|178469164|dbj|BAG23684.1|_putative_secreted_chitin-binding_protein_Streptomyces_griseus_subsp._griseus_NBRC_13350	BAG23684.1	140	2ben 2xwx 2bem	HGYISNPPSRQAQCAAGTVSCGAIKYEPQSVEGPKGLSSCSGGNSGFAELDDDSKGWSVTPVNRSQQFQWKLTARHATSTWQYFVGGEKIAEFDDGGAQPGATVTHQVDFGNKTGKQKVLAVWNVADTSNAFYACIDVNV HGYVESPASRAYQCKLQNTQCGSVQAEPQSVEGLKGFPIASADKSTFFELDQQTPRWNKLNLKTGNSFTWKLTARHSTTSWRYFITKPNWDTRASGGAIPAAQVTHQCNIPDRSGSHVILAVWDIADTANAFYQAIDVNL HGYVSAAEGRVTLCKFANTHCGAIQYEPQSVEGPDGFKIASAESALAAALDEQTARWVKRPIQAGQTFEWTFTANHVTKDWKYYITKPNWNPRDAFDLQPPKRVSHECIVPEREGYQ…
model1_44	SACTE_0080	SACTE_0080	140	2ben 2xwx 2bem	HGYISDPPSRQAQCAAGTVSCGDITYEPQSVEGPKGLTSCSGGNSRFSELDDDSKGWAVTSVPKNATFSWKLTAQHSTSTWEYYVGGQQIASFDDGGAKPGAVVNHEVDFGGITGQQKVLAVWNVADTDNAFYACIDVNV HGYVESPASRAYQCKLQNTQCGSVQAEPQSVEGLKGFPIASADKSTFFELDQQTPRWNKLNLKTGNSFTWKLTARHSTTSWRYFITKPNWDQFNDGGAIPAAQVTHQCNIPDRSGSHVILAVWDIADTANAFYQAIDVNL HGYVSAAEGRVTLCKFANTHCGAIQYEPQSVEGPDGFKIASAESALAAALDEQTARWVKRPIQAGQTFEWTFTANHVTKDWKYYITKPNWNPRDAFDLNPPKRVSHECIVPEREGYQ…
model1_45	gi|8546936|emb|CAB94648.1|_secreted_chitinase_Streptomyces_coelicolor_A32	CAB94648.1	140	2ben 2xwx 2bem	HGWVTSPGSRQDQCAAGIVDCGQIKYEPQSVEGPKGLSSCSGGNSQFAELDDDGKGWRVTPVGTTHTFTWHHTARHATANWQYFIGSQKIAEFDGHRAQPAPDVSHQVNFGGFTGRQKVLAVWNVADTGNAFYSCIDVNI HGYVESPASRAYQCKLQNTQCGSVQAEPQSVEGLKGFPIASADKSTFFELDQQTTRWNKLNLKTPNSFTWKLTARHSTTSWRYFITKPNWDQFNDGGAIPAAQVTHQCNIPDRSGSHVILAVWDIADTANAFYQAIDVNL HGYVSAAEGRVTLCKFANTHCGAIQYEPQSVEGPDGFKIASAESALAAALDEQTARWVKRPIQGPQTFEWTFTANHVTKDWKYYITKPNWNPRDAFDLQPPKRVSHECIVPEREGYQ…
model1_46	Streptomyces_sp_Dv43-2_00085_85_47	Streptomyces_sp_Dv43-2_00085_85_47	168	2ben 2xwx 2bem	HGYTDAPISRQQLCGNGTVRNCGQIQWEPPSVEGPKGFPARGPVDGTICAGGNGRFSELDDPRGGAWPATQVTGGQSYTFRWRIEARHATTDFRYYITKDGYDPTKPLTRADLEPQPFLTVPFGGRLPGSTVTHSGVLPQKSGKHLILGVWTIADTGNAFYACSDVTF HGYVESPASRAYQCKLQLNTQCGSVQAEPQSVEGLKGFPQAGPADGHIASADKSTFFELDQQTPTRWNKLNLKTGP-NSFTWKLTARHSTTSWRYFITKPNWDASQPLTRASFDLTPFCQFNDGGAIPAAQVTHQCNIPDRSGSHVILAVWDIADTANAFYQAIDVNL HGYVSAAEGRVTLCKFAKNTHCGAIQYEPQSVEGPDGFPVTGPRDGKIASAESALAAALDE…
model1_47	SACTE_6493	SACTE_6493	168	2ben 2xwx 2bem 3uam	HGYTDSPVSRQQLCGNGTVRNCGQIQWEPPSVEGPKGFPTRGPADGQICAGGNGRFSELDDPRGGNWPATTLTAGRSHTFVWRISARHATTDFRYYVTKDGYDPTKPLTRADLDPQPFLTVPFGGRLPGSTVSHEGVLPQKTGKHIILGVWTVADTGNAFYACSDVRF HGYVESPASRAYQCKLQLNTQCGSVQAEPQSVEGLKGFPQAGPADGHIASADKSTFFELDQQTPTRWNKLNLKTG-PNSFTWKLTARHSTTSWRYFITKPNWDASQPLTRASFDLTPFCQFNDGGAIPAAQVTHQCNIPDRSGSHVILAVWDIADTANAFYQAIDVNL HGYVSAAEGRVTLCKFAKNTHCGAIQYEPQSVEGPDGFPVTGPRDGKIASAESALAAALDE…
model1_48	gi|6277198|dbj|BAA86267.1|_ORF4_Streptomyces_griseus	BAA86267.1	168	2ben 2xwx 2bem	HGYTDSPVSRQQLCGNGTVRNCGQIQWEPPSVEGPKGFPARGPRDGLICAGGNQRFAELDDPRGGAWPASAVSAGASHTFRWRITARHATTDFRYYVTKDGYDPSKPLTRADLDPQPFLTVPFGGRQPGATVTHAGNLPQKSGKHLILGVWTIADTGNAFYACSDVTF HGYVESPASRAYQCKLQLNTQCGSVQAEPQSVEGLKGFPQAGPADGHIASADKSTFFELDQQTPTRWNKLNLKTG-PNSFTWKLTARHSTTSWRYFITKPNWDASQPLTRASFDLTPFCQFNDGGAIPAAQVTHQCNIPDRSGSHVILAVWDIADTANAFYQAIDVNL HGYVSAAEGRVTLCKFAKNTHCGAIQYEPQSVEGPDGFPVTGPRDGKIASAESALAAALDE…
model1_49	SACTE_2313	SACTE_2313	169	2ben 2xwx 2bem	HGYTDSPISRQKLCANGTVTGCGNIQWEPQSVEGPKGFPAAGPADGKICAGGNSSFAALDDPRGGNWPATQVTGGQGYNFRWQFTARHATTDFRYYITKDGWDSTKPLTRAALESQPFMTVPYGNQQPPATLTHQGTIPTQKSGKHIILAVWNVADTANAFYACSDVKF HGYVESPASRAYQCKLQLNTQCGSVQAEPQSVEGLKGFPQAGPADGHIASADKSTFFELDQQTPTRWNKLNLKTGP-NSFTWKLTARHSTTSWRYFITKPNWDASQPLTRASFDLTPFCQFNDGGAIPAAQVTHQCNIPADRSGSHVILAVWDIADTANAFYQAIDVNL HGYVSAAEGRVTLCKFAKNTHCGAIQYEPQSVEGPDGFPVTGPRDGKIASAESALAAAL…
model1_50	Streptomyces_sp_di188_00175_175_2	Streptomyces_sp_di188_00175_175_2	172	2ben 2xwx 2bem	HGYTDLPVSRQKLCQNGGVSDCGAIQWEPQSVEGPKGFPAAGPADGTLCSVGNASFSPLDAPRTPSGGAWPTTRVTGGQQYTFRWQFTAMHATTDFKYYVTKPGWNENHNLSRSDLNLTPFLTVPYNGQRPPQTLSHSGRLPSGLSGHHVILAVWTVQDTGNAFYACSDVTF HGYVESPASRAYQCKLQLNTQCGSVQAEPQSVEGLKGFPQAGPADGHIASADKSTFFELDQQ---TPTRWNKLNLKTGP-NSFTWKLTARHSTTSWRYFITKPNWDASQPLTRASFDLTPFCQFNDGGAIPAAQVTHQCNIPADRSGSHVILAVWDIADTANAFYQAIDVNL HGYVSAAEGRVTLCKFAKNTHCGAIQYEPQSVEGPDGFPVTGPRDGKIASAES…
	subclade D
Filename	Organism	Genbank ID	Length	PDB id of Templates	Alignment (The first sequence in the alignment is the sequence submitted for modeling in I-TASSER.)
model1_36	gi|227011519|gb|ACP07730.1|_putative_chitinase_Vibrio_cholerae_M66-2	ACP07730.1	178	2xwx 2ben	HGYVSAVENGVAEGRVTLCKFAANGTGEKNTHCGAIQYEPQSVEGPDGFPVTGPRDGKIASAESALAAALDEQTADRWVKRPIQAGPQTFEWTFTANHVTKDWKYYITKPNWNPNQPLSRDAFDLNPFCVVEGNMVQPPKRVNHECIVPEREGYQVILAVWDVGDTAASFYNVIDVKF HGYVSAVENGVAEGRVTLCKFAANGTGEKNTHCGAIQYEPQSVEGPDGFPVTGPRDGKIASAESALAAALDEQTADRWVKRPIQAGPQTFEWTFTANHVTKDWKYYITKPNWNPNQPLSRDAFDLNPFCVVEGNMVQPPKRVSHECIVPEREGYQVILAVWDVGDTAASFYNVIDVKF HGYVE-----SPASRAYQCKLQL------NTQCGSVQAEPQ…
model1_37	gi|217066496|gb|ACJ80746.1|_putative_chitin_binding_protein_Bacillus_cereus_AH187	ACJ80746.1	166	2ben 2xwx 2bem	HGYVESPASRSYLCKQGVNVNCGPIQYEPQSVEGIGGFPQLGPSDGQIAGAGHFPALDVQTVDRWKKVTLNGGTNTFKWKLTAPHSTKEWKYYITKKDWNPNKPLTRSDLDLVPFYVKNDGGARPGTSVTHEANVPTDRNGYHLILAVWEIADTGNAFYQVIDVNL HGYVESPASRAYQCKLQLNTQCGSVQAEPQSVEGLKGFPQAGPADGHIASADKFFELDQQTPTRWNKLNLKTGPNSFTWKLTARHSTTSWRYFITKPNWDASQPLTRASFDLTPFCQFNDGGAIPAAQVTHQCNIPADRSGSHVILAVWDIADTANAFYQAIDVNL HGYVSAAEGRVTLCKFAKNTHCGAIQYEPQSVEGPDGFPVTGPRDGKIASAESAAALDEQTADRW…
model1_38	gi|116584416|gb|ABK00533.1|_chitin-binding_domain_protein_Bacillus_cereus	ABK00533.1	169	2ben 2xwx 2bem	HGFVEKPGSRAALCSQNYGALNSNCGNIMYEPQSLEAPKGFPQGGPADGKIASAGGLFGGILDQQTADRWFKNTIKGGENTFTWKYTAPHSTSQWHYYITKKGWNPNKPLTRADFEPIGTVKHDGSKASNNLSHKINVPTDRSGYHVILAVWDVADTVNAFYNVIDVNL HGYVESPASRAYQCKLQL---NTQCGSVQAEPQSVEGLKGFPQAGPADGHIASADKSTFFELDQQTPTRWNKLNLKTGPNSFTWKLTARHSTTSWRYFITKPNWDASQPLTRASFTPFCQFNDGGAIPAAQVTHQCNIPADRSGSHVILAVWDIADTANAFYQAIDVNL HGYVSAAEGRVTLCKFAAGEKNTHCGAIQYEPQSVEGPDGFPVTGPRDGKIASAESALA…
